# Supplementary material for: Development of Polymeric Nanoparticles Loaded with Phlomis crinita Extract: A Promising Approach for Enhanced Wound Healing
Source: Int J Mol Sci. 2025 Feb 27;26(5):2124. doi: 10.3390/ijms26052124 (PMC11901007; doi:10.3390/ijms26052124)
Supplement: Supplementary file 1 [file ijms-26-02124-s001.zip]

Archive with 1 entries (1 files):
- ijms-3469427-supplementary.pdf
